# Supplementary material for: Nrf2 Regulates Granuloma Formation and Macrophage Activation during Mycobacterium avium Infection via Mediating Nramp1 and HO-1 Expressions
Source: mBio. 2021 Feb 9;12(1):e01947-20. doi: 10.1128/mBio.01947-20 (PMC7885113; doi:10.1128/mBio.01947-20)
Supplement: TABLE S1 [file mBio.01947-20-st001.xlsx]

## Sheet: Nrf2 ko mice vs wild-type mice
Gene symbol	Fold change	P-value	FDR p-value
Oas1a	-1713.63	9.25313e-71	9.17632e-67
Oas1g	-811.459	1.12836e-55	9.32493e-52
Rph3a	-145.845	7.49054e-13	1.85709e-09
Ces1g	-35.1162	2.48967e-11	4.74809e-08
Hist1h2an	-11.5081	6.39787e-09	6.47425e-06
Igkv3-1	-7.22527	3.48714e-06	0.00139444
Igkv5-45	-7.1781	1.77878e-05	0.00565391
Hist1h2bm	-6.20357	1.44399e-10	2.10589e-07
Ceacam10	-5.98234	5.97715e-06	0.00224528
Erv3	-4.59117	1.10054e-06	0.000586779
Oas1b	-4.09446	4.99335e-21	2.75106e-17
Serpinb9b	-4.06083	2.15065e-05	0.00661792
Apol7e	-3.70034	6.58733e-06	0.00240171
Sfmbt2	-3.56109	5.89319e-18	2.92214e-14
Dynlt1b	-3.33977	1.85179e-13	5.7388e-10
Nfe2l2	-3.1362	0	0
Slc7a11	-3.01403	6.25167e-12	1.34778e-08
Clec4n	-2.93822	2.92641e-11	5.37429e-08
Ly6i	-2.9075	4.77427e-06	0.00180712
Ndufs5	-2.86488	2.34178e-13	6.83041e-10
Clec4d	-2.82067	1.51318e-15	5.9438e-12
Cd163l1	-2.8137	1.55868e-08	1.35592e-05
Cd177	-2.77247	5.07647e-07	0.000299663
Olfr60	-2.6718	3.75866e-05	0.00999445
Aox3	-2.66049	0	0
Nrn1	-2.58028	6.89727e-08	5.26156e-05
Tmem181b-ps	-2.44979	1.35427e-13	4.47675e-10
Gsta3	-2.41195	1.64783e-06	0.00079328
Ido1	-2.3679	4.4663e-11	7.63659e-08
Vnn1	-2.33971	3.56727e-07	0.000223903
Slc11a1	-2.3002	1.22402e-11	2.52888e-08
Hist1h4j	-2.22343	3.96243e-07	0.000245596
Hmox1	-2.1831	8.46188e-11	1.39861e-07
Acoxl	-2.14095	1.64551e-06	0.00079328
Tmem56	-2.12762	8.18539e-08	6.14958e-05
Srxn1	-2.11698	7.57615e-14	2.68331e-10
B4galnt4	-2.11221	7.05647e-09	6.86068e-06
Rnf128	-2.10838	3.15614e-06	0.00128276
Creg1	-2.1053	0	0
Cst7	-2.07804	4.2254e-06	0.00162416
Prdx1	-2.03487	5.26468e-13	1.37394e-09
Aox1	-2.01838	3.05988e-12	6.89654e-09
Blvrb	-2.01141	2.14373e-10	2.95269e-07
F7	2.01196	2.26159e-06	0.00101028
Actg2	2.01871	1.40157e-05	0.00469574
Mamdc2	2.07497	4.58071e-07	0.000276994
Frem1	2.08988	1.6208e-09	1.82653e-06
Prg4	2.11014	2.57154e-06	0.00110878
Fbln1	2.11571	1.2395e-10	1.86245e-07
Cybrd1	2.17511	8.77608e-09	8.05855e-06
Chdh	2.17866	3.53864e-06	0.00140371
Plin4	2.17872	2.16215e-05	0.00661792
Cav1	2.195	1.19096e-09	1.47634e-06
Trabd2b	2.20029	3.91024e-13	1.07716e-09
C530008M17Rik	2.22777	6.21049e-06	0.00229811
Actc1	2.26036	1.78401e-06	0.000836889
Cdh16	2.44916	1.29503e-06	0.000655245
Actn2	2.53467	3.41606e-05	0.00931835
Ear2	2.55858	5.75322e-09	5.9432e-06
Adra1a	2.68233	1.33721e-08	1.18403e-05
Ctsk	2.72461	2.8812e-09	3.17477e-06
Dhtkd1	2.98628	1.36675e-06	0.000684548
B230303O12Rik	2.99039	2.36548e-05	0.00698169
Slc6a4	3.47623	2.4333e-05	0.00713935
Kcne2	3.6759	2.08688e-06	0.000958128
Mgl2	3.69899	1.55832e-15	5.9438e-12
Hcn1	4.34596	2.85541e-07	0.000183877
Erdr1	4.78762	5.10608e-52	3.61693e-48
Mfap1a	5.10894	6.65027e-34	4.12192e-30
Plin1	5.16141	2.94333e-05	0.0084811
Cidec	5.41658	2.76588e-06	0.00115317
Olfr1342	5.46312	8.58624e-07	0.000485929
Cxcl3	5.95253	8.25759e-06	0.00296705
Chil3	6.10639	9.84266e-11	1.57435e-07
Car3	6.72639	8.65653e-07	0.000485929
Elavl4	7.37426	1.05274e-06	0.000567393
Rab3d	8.58144	4.42399e-112	5.48409e-108
Cfd	9.05889	1.5233e-09	1.75658e-06
Olfr1033	25.659	1.63517e-08	1.38366e-05
