# Supplementary material for: Nrf2 Regulates Granuloma Formation and Macrophage Activation during Mycobacterium avium Infection via Mediating Nramp1 and HO-1 Expressions
Source: mBio. 2021 Feb 9;12(1):e01947-20. doi: 10.1128/mBio.01947-20 (PMC7885113; doi:10.1128/mBio.01947-20)
Supplement: TABLE S2 [file mBio.01947-20-st002.xlsx]

## Sheet: Up GO in Nrf2 ko mice 
Category	ID	Name	P-value	FDR p-value	Hit Count in Query List	Hit Count in Genome	Hit in Query List
GO: Cellular Component	GO:0005811	lipid droplet	2.679e-06	0.0004661	4	67	PLIN4,CAV1,PLIN1,CIDEC
GO: Biological Process	GO:1901380	negative regulation of potassium ion transmembrane transport	4.721e-06	0.003589	3	23	KCNE2,ACTN2,CAV1
GO: Biological Process	GO:1901979	regulation of inward rectifier potassium channel activity	6.067e-06	0.003589	2	3	KCNE2,CAV1
GO: Biological Process	GO:0006936	muscle contraction	8.664e-06	0.003589	6	348	ACTC1,ACTG2,KCNE2,ADRA1A,ACTN2,CAV1
GO: Biological Process	GO:2001257	regulation of cation channel activity	1.249e-05	0.003589	4	100	KCNE2,ACTN2,CAV1,HCN1
GO: Biological Process	GO:0070252	actin-mediated cell contraction	1.351e-05	0.003589	4	102	ACTC1,KCNE2,ACTN2,CAV1
GO: Biological Process	GO:0043267	negative regulation of potassium ion transport	1.725e-05	0.003817	3	35	KCNE2,ACTN2,CAV1
GO: Biological Process	GO:0090131	mesenchyme migration	2.019e-05	0.00383	2	5	ACTC1,ACTG2
GO: Biological Process	GO:0060048	cardiac muscle contraction	2.738e-05	0.004	4	122	ACTC1,KCNE2,ADRA1A,CAV1
GO: Biological Process	GO:0003012	muscle system process	2.87e-05	0.004	6	430	ACTC1,ACTG2,KCNE2,ADRA1A,ACTN2,CAV1
GO: Biological Process	GO:0030048	actin filament-based movement	3.012e-05	0.004	4	125	ACTC1,KCNE2,ACTN2,CAV1
GO: Biological Process	GO:2001259	positive regulation of cation channel activity	3.703e-05	0.004098	3	45	KCNE2,ACTN2,HCN1
GO: Biological Process	GO:1901016	regulation of potassium ion transmembrane transporter activity	3.703e-05	0.004098	3	45	KCNE2,ACTN2,CAV1
GO: Biological Process	GO:0098900	regulation of action potential	4.223e-05	0.004209	3	47	ADRA1A,CAV1,HCN1
GO: Biological Process	GO:0001508	action potential	4.438e-05	0.004209	4	138	KCNE2,ADRA1A,CAV1,HCN1
GO: Biological Process	GO:0042493	response to drug	5.368e-05	0.004679	6	481	SLC6A4,ACTC1,KCNE2,ADRA1A,CAV1,F7
GO: Biological Process	GO:0003057	regulation of the force of heart contraction by chemical signal	5.637e-05	0.004679	2	8	ADRA1A,CAV1
GO: Biological Process	GO:0006941	striated muscle contraction	8.087e-05	0.006175	4	161	ACTC1,KCNE2,ADRA1A,CAV1
GO: Biological Process	GO:0032413	negative regulation of ion transmembrane transporter activity	8.369e-05	0.006175	3	59	KCNE2,ACTN2,CAV1
GO: Biological Process	GO:1901379	regulation of potassium ion transmembrane transport	0.000117	0.007077	3	66	KCNE2,ACTN2,CAV1
GO: Biological Process	GO:1904063	negative regulation of cation transmembrane transport	0.0001224	0.007077	3	67	KCNE2,ACTN2,CAV1
GO: Biological Process	GO:0071804	cellular potassium ion transport	0.0001272	0.007077	4	181	KCNE2,ACTN2,CAV1,HCN1
GO: Biological Process	GO:0048771	tissue remodeling	0.0001272	0.007077	4	181	RAB3D,CAV1,CLEC10A,CTSK
GO: Biological Process	GO:0071805	potassium ion transmembrane transport	0.0001272	0.007077	4	181	KCNE2,ACTN2,CAV1,HCN1
GO: Biological Process	GO:0032410	negative regulation of transporter activity	0.0001279	0.007077	3	68	KCNE2,ACTN2,CAV1
GO: Biological Process	GO:0038166	angiotensin-activated signaling pathway	0.0001822	0.00962	2	14	ACTN2,CAV1
GO: Biological Process	GO:0032412	regulation of ion transmembrane transporter activity	0.0001903	0.00962	4	201	KCNE2,ACTN2,CAV1,HCN1
GO: Biological Process	GO:0032414	positive regulation of ion transmembrane transporter activity	0.0001997	0.00962	3	79	KCNE2,ACTN2,HCN1
GO: Biological Process	GO:0022898	regulation of transmembrane transporter activity	0.000209	0.00962	4	206	KCNE2,ACTN2,CAV1,HCN1
GO: Biological Process	GO:0086011	membrane repolarization during action potential	0.0002101	0.00962	2	15	KCNE2,CAV1
GO: Biological Process	GO:0042391	regulation of membrane potential	0.0002193	0.009708	5	391	KCNE2,ADRA1A,ACTN2,CAV1,HCN1
GO: Biological Process	GO:0034766	negative regulation of ion transmembrane transport	0.0002656	0.01109	3	87	KCNE2,ACTN2,CAV1
GO: Biological Process	GO:0032409	regulation of transporter activity	0.0002734	0.01109	4	221	KCNE2,ACTN2,CAV1,HCN1
GO: Biological Process	GO:0006813	potassium ion transport	0.0002781	0.01109	4	222	KCNE2,ACTN2,CAV1,HCN1
GO: Biological Process	GO:0032411	positive regulation of transporter activity	0.000284	0.01109	3	89	KCNE2,ACTN2,HCN1
GO: Biological Process	GO:0043266	regulation of potassium ion transport	0.0003032	0.01126	3	91	KCNE2,ACTN2,CAV1
GO: Biological Process	GO:1901017	negative regulation of potassium ion transmembrane transporter activity	0.0003053	0.01126	2	18	KCNE2,ACTN2
GO: Biological Process	GO:1904385	cellular response to angiotensin	0.0003409	0.01203	2	19	ACTN2,CAV1
GO: Biological Process	GO:0034763	negative regulation of transmembrane transport	0.0003442	0.01203	3	95	KCNE2,ACTN2,CAV1
GO: Biological Process	GO:1904062	regulation of cation transmembrane transport	0.0003623	0.01226	4	238	KCNE2,ACTN2,CAV1,HCN1
GO: Biological Process	GO:0002027	regulation of heart rate	0.0003771	0.01226	3	98	KCNE2,ADRA1A,CAV1
GO: Biological Process	GO:1990776	response to angiotensin	0.0003785	0.01226	2	20	ACTN2,CAV1
GO: Biological Process	GO:0042310	vasoconstriction	0.0004241	0.01341	3	102	SLC6A4,ADRA1A,CAV1
GO: Biological Process	GO:0086005	ventricular cardiac muscle cell action potential	0.0005478	0.01683	2	24	KCNE2,CAV1
GO: Biological Process	GO:0072376	protein activation cascade	0.0005575	0.01683	3	112	CFD,FBLN1,F7
GO: Biological Process	GO:1904064	positive regulation of cation transmembrane transport	0.0006176	0.01819	3	116	KCNE2,ACTN2,HCN1
GO: Biological Process	GO:0060047	heart contraction	0.0006332	0.01819	4	276	ACTC1,KCNE2,ADRA1A,CAV1
GO: Biological Process	GO:0072378	blood coagulation, fibrin clot formation	0.0006439	0.01819	2	26	FBLN1,F7
GO: Biological Process	GO:0003015	heart process	0.0006594	0.01824	4	279	ACTC1,KCNE2,ADRA1A,CAV1
GO: Biological Process	GO:0043270	positive regulation of ion transport	0.0007047	0.0191	4	284	KCNE2,ACTN2,CAV1,HCN1
GO: Biological Process	GO:0060306	regulation of membrane repolarization	0.0008588	0.02281	2	30	KCNE2,CAV1
GO: Biological Process	GO:0010469	regulation of signaling receptor activity	0.0008794	0.0229	3	131	KCNE2,ACTN2,CAV1
GO: Biological Process	GO:0086091	regulation of heart rate by cardiac conduction	0.0009172	0.02342	2	31	KCNE2,CAV1
GO: Biological Process	GO:0002026	regulation of the force of heart contraction	0.00104	0.02605	2	33	ADRA1A,CAV1
GO: Biological Process	GO:0008015	blood circulation	0.0011	0.02704	5	557	SLC6A4,ACTC1,KCNE2,ADRA1A,CAV1
GO: Molecular Function	GO:0017022	myosin binding	0.0001271	0.02708	3	68	SLC6A4,ACTC1,RAB3D
GO: Biological Process	GO:0003013	circulatory system process	0.001126	0.02719	5	560	SLC6A4,ACTC1,KCNE2,ADRA1A,CAV1
GO: Biological Process	GO:0043271	negative regulation of ion transport	0.001179	0.02796	3	145	KCNE2,ACTN2,CAV1
GO: Biological Process	GO:0086002	cardiac muscle cell action potential involved in contraction	0.001237	0.02832	2	36	KCNE2,CAV1
GO: Biological Process	GO:2001258	negative regulation of cation channel activity	0.001237	0.02832	2	36	KCNE2,CAV1
GO: Biological Process	GO:0086009	membrane repolarization	0.001307	0.02941	2	37	KCNE2,CAV1
GO: Biological Process	GO:0034767	positive regulation of ion transmembrane transport	0.00135	0.02966	3	152	KCNE2,ACTN2,HCN1
GO: Biological Process	GO:0001985	negative regulation of heart rate involved in baroreceptor response to increased systemic arterial blood pressure	0.001452	0.02966	1	1	ADRA1A
GO: Biological Process	GO:1904188	negative regulation of transformation of host cell by virus	0.001452	0.02966	1	1	FBLN1
GO: Biological Process	GO:1904187	regulation of transformation of host cell by virus	0.001452	0.02966	1	1	FBLN1
GO: Biological Process	GO:1900085	negative regulation of peptidyl-tyrosine autophosphorylation	0.001452	0.02966	1	1	CAV1
GO: Biological Process	GO:0061476	response to anticoagulant	0.001452	0.02966	1	1	F7
GO: Biological Process	GO:0030049	muscle filament sliding	0.001526	0.03055	2	40	ACTC1,ACTN2
GO: Biological Process	GO:1901700	response to oxygen-containing compound	0.001551	0.03055	8	1614	SLC6A4,ACTC1,ACTN2,CAV1,CXCL3,F7,HCN1,CA3
GO: Biological Process	GO:0034764	positive regulation of transmembrane transport	0.001565	0.03055	3	160	KCNE2,ACTN2,HCN1
GO: Biological Process	GO:0033275	actin-myosin filament sliding	0.001603	0.03085	2	41	ACTC1,ACTN2
GO: Biological Process	GO:0015672	monovalent inorganic cation transport	0.001731	0.03284	5	617	SLC6A4,KCNE2,ACTN2,CAV1,HCN1
GO: Biological Process	GO:0045907	positive regulation of vasoconstriction	0.001844	0.0345	2	44	ADRA1A,CAV1
GO: Biological Process	GO:0050880	regulation of blood vessel size	0.002021	0.03728	3	175	SLC6A4,ADRA1A,CAV1
GO: Biological Process	GO:0035150	regulation of tube size	0.002054	0.03737	3	176	SLC6A4,ADRA1A,CAV1
GO: Biological Process	GO:0072132	mesenchyme morphogenesis	0.002102	0.03772	2	47	ACTC1,ACTG2
GO: Cellular Component	GO:0030175	filopodium	0.0004422	0.03847	3	102	ACTC1,ACTG2,ACTN2
GO: Molecular Function	GO:0050998	nitric-oxide synthase binding	0.0004575	0.03858	2	22	SLC6A4,CAV1
GO: Molecular Function	GO:0044325	ion channel binding	0.000799	0.03858	3	127	KCNE2,ACTN2,CAV1
GO: Molecular Function	GO:0001968	fibronectin binding	0.001035	0.03858	2	33	FBLN1,CTSK
GO: Molecular Function	GO:0008812	choline dehydrogenase activity	0.001449	0.03858	1	1	CHDH
GO: Molecular Function	GO:0005335	serotonin:sodium symporter activity	0.001449	0.03858	1	1	SLC6A4
GO: Molecular Function	GO:0019811	cocaine binding	0.001449	0.03858	1	1	SLC6A4
GO: Molecular Function	GO:0070320	inward rectifier potassium channel inhibitor activity	0.001449	0.03858	1	1	CAV1
GO: Molecular Function	GO:0016504	peptidase activator activity	0.001755	0.04154	2	43	FBLN1,CAV1
GO: Biological Process	GO:0097305	response to alcohol	0.002443	0.04324	4	398	SLC6A4,ACTC1,F7,CA3
GO: Biological Process	GO:0086003	cardiac muscle cell contraction	0.002567	0.04324	2	52	KCNE2,CAV1
GO: Biological Process	GO:0086001	cardiac muscle cell action potential	0.002567	0.04324	2	52	KCNE2,CAV1
GO: Biological Process	GO:1904806	regulation of protein oxidation	0.002898	0.04324	1	2	TRABD2B
GO: Biological Process	GO:1902159	regulation of cyclic nucleotide-gated ion channel activity	0.002898	0.04324	1	2	KCNE2
GO: Biological Process	GO:1904235	regulation of substrate-dependent cell migration, cell attachment to substrate	0.002898	0.04324	1	2	FBLN1
GO: Biological Process	GO:0019285	glycine betaine biosynthetic process from choline	0.002898	0.04324	1	2	CHDH
GO: Biological Process	GO:0031455	glycine betaine metabolic process	0.002898	0.04324	1	2	CHDH
GO: Biological Process	GO:0051695	actin filament uncapping	0.002898	0.04324	1	2	ACTN2
GO: Biological Process	GO:1904808	positive regulation of protein oxidation	0.002898	0.04324	1	2	TRABD2B
GO: Biological Process	GO:0021941	negative regulation of cerebellar granule cell precursor proliferation	0.002898	0.04324	1	2	SLC6A4
GO: Biological Process	GO:0031456	glycine betaine biosynthetic process	0.002898	0.04324	1	2	CHDH
GO: Biological Process	GO:0086097	phospholipase C-activating angiotensin-activated signaling pathway	0.002898	0.04324	1	2	ACTN2
GO: Biological Process	GO:0086098	angiotensin-activated signaling pathway involved in heart process	0.002898	0.04324	1	2	CAV1
GO: Biological Process	GO:1904237	positive regulation of substrate-dependent cell migration, cell attachment to substrate	0.002898	0.04324	1	2	FBLN1
GO: Biological Process	GO:0003018	vascular process in circulatory system	0.003035	0.04479	3	202	SLC6A4,ADRA1A,CAV1
GO: Molecular Function	GO:0015459	potassium channel regulator activity	0.002183	0.04649	2	48	KCNE2,CAV1
GO: Biological Process	GO:0007584	response to nutrient	0.003341	0.04876	3	209	SLC6A4,CAV1,F7
GO: Cellular Component	GO:0031674	I band	0.0009998	0.04931	3	135	ACTC1,ADRA1A,ACTN2
GO: Cellular Component	GO:0044420	extracellular matrix component	0.001134	0.04931	3	141	MFAP1,FBLN1,FREM1

## Sheet: Down GO in Nrf2 ko mice 
Category	ID	Name	P-value	FDR p-value	Hit Count in Query List	Hit Count in Genome	Hit in Query List
GO: Molecular Function	GO:0016491	oxidoreductase activity	1.725e-06	0.0003813	9	749	BLVRB,SRXN1,HMOX1,IDO1,CREG1,NDUFS5,ACOXL,PRDX1,AOX1
GO: Biological Process	GO:0055114	oxidation-reduction process	1.309e-05	0.008563	9	996	BLVRB,SRXN1,HMOX1,IDO1,CREG1,NDUFS5,ACOXL,PRDX1,AOX1
GO: Biological Process	GO:0006952	defense response	1.975e-05	0.008563	11	1651	OAS1,HMOX1,CLEC6A,SLC11A1,IDO1,CLEC4D,NFE2L2,VNN1,CD163L1,PRDX1,AOX1
GO: Biological Process	GO:0033015	tetrapyrrole catabolic process	4.893e-05	0.008563	2	7	BLVRB,HMOX1
GO: Biological Process	GO:0006787	porphyrin-containing compound catabolic process	4.893e-05	0.008563	2	7	BLVRB,HMOX1
GO: Biological Process	GO:0046149	pigment catabolic process	4.893e-05	0.008563	2	7	BLVRB,HMOX1
GO: Biological Process	GO:0042167	heme catabolic process	4.893e-05	0.008563	2	7	BLVRB,HMOX1
GO: Biological Process	GO:0006979	response to oxidative stress	4.97e-05	0.008563	6	439	SRXN1,HMOX1,SLC7A11,NFE2L2,VNN1,PRDX1
GO: Biological Process	GO:0043619	regulation of transcription from RNA polymerase II promoter in response to oxidative stress	0.0001277	0.01925	2	11	HMOX1,NFE2L2
GO: Cellular Component	GO:0032993	protein-DNA complex	0.0001853	0.02836	4	183	HIST1H2AG,HIST1H2BM,HIST1H4J,NFE2L2
GO: Molecular Function	GO:0009055	electron transfer activity	0.0008407	0.03235	3	116	IDO1,ACOXL,AOX1
GO: Molecular Function	GO:0046983	protein dimerization activity	0.0008674	0.03235	8	1317	HIST1H2AG,HIST1H2BM,HMOX1,SLC11A1,NRN1,HIST1H4J,NFE2L2,PRDX1
GO: Molecular Function	GO:0020037	heme binding	0.001195	0.03235	3	131	HMOX1,IDO1,PRDX1
GO: Molecular Function	GO:0046906	tetrapyrrole binding	0.001447	0.03235	3	140	HMOX1,IDO1,PRDX1
GO: Molecular Function	GO:0051139	metal ion:proton antiporter activity	0.00161	0.03235	1	1	SLC11A1
GO: Molecular Function	GO:0044535	very-long-chain fatty acyl-CoA oxidase activity	0.00161	0.03235	1	1	ACOXL
GO: Molecular Function	GO:1901680	sulfur-containing amino acid secondary active transmembrane transporter activity	0.00161	0.03235	1	1	SLC7A11
GO: Molecular Function	GO:0015328	cystine secondary active transmembrane transporter activity	0.00161	0.03235	1	1	SLC7A11
GO: Molecular Function	GO:0015327	cystine:glutamate antiporter activity	0.00161	0.03235	1	1	SLC7A11
GO: Molecular Function	GO:0042602	riboflavin reductase (NADPH) activity	0.00161	0.03235	1	1	BLVRB
GO: Cellular Component	GO:0000786	nucleosome	0.0005918	0.03428	3	105	HIST1H2AG,HIST1H2BM,HIST1H4J
GO: Cellular Component	GO:0044815	DNA packaging complex	0.0006958	0.03428	3	111	HIST1H2AG,HIST1H2BM,HIST1H4J
GO: Cellular Component	GO:0000785	chromatin	0.0008962	0.03428	5	487	HIST1H2AG,HIST1H2BM,HIST1H4J,NFE2L2,PRDX1
GO: Molecular Function	GO:0046982	protein heterodimerization activity	0.001992	0.0355	5	571	HIST1H2AG,HIST1H2BM,NRN1,HIST1H4J,NFE2L2
GO: Molecular Function	GO:0004392	heme oxygenase (decyclizing) activity	0.003213	0.0355	1	2	HMOX1
GO: Molecular Function	GO:0016726	oxidoreductase activity, acting on CH or CH2 groups, NAD or NADP as acceptor	0.003213	0.0355	1	2	AOX1
GO: Molecular Function	GO:0004031	aldehyde oxidase activity	0.003213	0.0355	1	2	AOX1
GO: Molecular Function	GO:0004854	xanthine dehydrogenase activity	0.003213	0.0355	1	2	AOX1
GO: Molecular Function	GO:0004074	biliverdin reductase activity	0.003213	0.0355	1	2	BLVRB
GO: Molecular Function	GO:0033754	indoleamine 2,3-dioxygenase activity	0.003213	0.0355	1	2	IDO1
GO: Molecular Function	GO:0033842	N-acetyl-beta-glucosaminyl-glycoprotein 4-beta-N-acetylgalactosaminyltransferase activity	0.003213	0.0355	1	2	B4GALNT4
GO: Molecular Function	GO:0032542	sulfiredoxin activity	0.003213	0.0355	1	2	SRXN1
GO: Biological Process	GO:0002682	regulation of immune system process	0.0003263	0.03602	9	1506	HMOX1,CLEC6A,SLC11A1,IDO1,CLEC4D,HIST1H4J,NFE2L2,VNN1,CD163L1
GO: Biological Process	GO:0098869	cellular oxidant detoxification	0.0003296	0.03602	3	87	SRXN1,NFE2L2,PRDX1
GO: Biological Process	GO:1990748	cellular detoxification	0.0003641	0.03602	3	90	SRXN1,NFE2L2,PRDX1
GO: Biological Process	GO:0098754	detoxification	0.0004137	0.03602	3	94	SRXN1,NFE2L2,PRDX1
GO: Biological Process	GO:0006955	immune response	0.000449	0.03602	9	1572	OAS1,CST7,HMOX1,CLEC6A,SLC11A1,IDO1,CLEC4D,VNN1,PRDX1
GO: Biological Process	GO:1902176	negative regulation of oxidative stress-induced intrinsic apoptotic signaling pathway	0.0004828	0.03602	2	21	NFE2L2,VNN1
GO: Biological Process	GO:0001818	negative regulation of cytokine production	0.0005197	0.03602	4	243	HMOX1,SLC11A1,IDO1,RNF128
GO: Biological Process	GO:0051187	cofactor catabolic process	0.0005305	0.03602	2	22	BLVRB,HMOX1
GO: Biological Process	GO:0006575	cellular modified amino acid metabolic process	0.0005526	0.03602	4	247	IDO1,NFE2L2,VNN1,GSTA3
GO: Biological Process	GO:0034599	cellular response to oxidative stress	0.0005526	0.03602	4	247	HMOX1,NFE2L2,VNN1,PRDX1
GO: Biological Process	GO:1901533	negative regulation of hematopoietic progenitor cell differentiation	0.0006326	0.03602	2	24	HIST1H4J,NFE2L2
GO: Biological Process	GO:0019430	removal of superoxide radicals	0.0006326	0.03602	2	24	NFE2L2,PRDX1
GO: Biological Process	GO:0006954	inflammatory response	0.0006788	0.03602	6	711	HMOX1,SLC11A1,IDO1,NFE2L2,VNN1,AOX1
GO: Biological Process	GO:0046700	heterocycle catabolic process	0.0006806	0.03602	5	464	BLVRB,HMOX1,IDO1,GSTA3,AOX1
GO: Biological Process	GO:0002544	chronic inflammatory response	0.000687	0.03602	2	25	IDO1,VNN1
GO: Molecular Function	GO:0099516	ion antiporter activity	0.003519	0.03703	2	55	SLC11A1,SLC7A11
GO: Biological Process	GO:0009636	response to toxic substance	0.0007607	0.03721	4	269	SRXN1,SLC7A11,NFE2L2,PRDX1
GO: Biological Process	GO:0071450	cellular response to oxygen radical	0.0008022	0.03721	2	27	NFE2L2,PRDX1
GO: Biological Process	GO:0071451	cellular response to superoxide	0.0008022	0.03721	2	27	NFE2L2,PRDX1
GO: Biological Process	GO:0000303	response to superoxide	0.0009913	0.04079	2	30	NFE2L2,PRDX1
GO: Biological Process	GO:1902175	regulation of oxidative stress-induced intrinsic apoptotic signaling pathway	0.0009913	0.04079	2	30	NFE2L2,VNN1
GO: Biological Process	GO:1901361	organic cyclic compound catabolic process	0.001041	0.04079	5	510	BLVRB,HMOX1,IDO1,GSTA3,AOX1
GO: Biological Process	GO:0000305	response to oxygen radical	0.001059	0.04079	2	31	NFE2L2,PRDX1
GO: Biological Process	GO:0044248	cellular catabolic process	0.001345	0.04079	9	1828	BLVRB,HMOX1,IDO1,RNF128,NFE2L2,ACOXL,GSTA3,PRDX1,AOX1
GO: Biological Process	GO:0051241	negative regulation of multicellular organismal process	0.001403	0.04079	7	1127	DYNLT1,HMOX1,SLC11A1,IDO1,RNF128,HIST1H4J,NFE2L2
GO: Biological Process	GO:0042168	heme metabolic process	0.001508	0.04079	2	37	BLVRB,HMOX1
GO: Biological Process	GO:0090487	secondary metabolite catabolic process	0.00156	0.04079	1	1	GSTA3
GO: Biological Process	GO:0075606	transport of viral material towards nucleus	0.00156	0.04079	1	1	DYNLT1
GO: Biological Process	GO:0043387	mycotoxin catabolic process	0.00156	0.04079	1	1	GSTA3
GO: Biological Process	GO:0036269	swimming behavior	0.00156	0.04079	1	1	IDO1
GO: Biological Process	GO:0015707	nitrite transport	0.00156	0.04079	1	1	SLC11A1
GO: Biological Process	GO:0009407	toxin catabolic process	0.00156	0.04079	1	1	GSTA3
GO: Biological Process	GO:0034275	kynurenic acid metabolic process	0.00156	0.04079	1	1	IDO1
GO: Biological Process	GO:0075519	microtubule-dependent intracellular transport of viral material	0.00156	0.04079	1	1	DYNLT1
GO: Biological Process	GO:0046223	aflatoxin catabolic process	0.00156	0.04079	1	1	GSTA3
GO: Biological Process	GO:0034276	kynurenic acid biosynthetic process	0.00156	0.04079	1	1	IDO1
GO: Biological Process	GO:0006876	cellular cadmium ion homeostasis	0.00156	0.04079	1	1	SLC11A1
GO: Biological Process	GO:0075521	microtubule-dependent intracellular transport of viral material towards nucleus	0.00156	0.04079	1	1	DYNLT1
GO: Biological Process	GO:1901377	organic heteropentacyclic compound catabolic process	0.00156	0.04079	1	1	GSTA3
GO: Biological Process	GO:1903202	negative regulation of oxidative stress-induced cell death	0.00159	0.04079	2	38	NFE2L2,VNN1
GO: Biological Process	GO:0045087	innate immune response	0.001671	0.04154	6	846	OAS1,CLEC6A,SLC11A1,CLEC4D,VNN1,PRDX1
GO: Biological Process	GO:0042060	wound healing	0.001705	0.04154	5	570	HMOX1,SLC11A1,CD177,SLC7A11,NFE2L2
GO: Biological Process	GO:0002252	immune effector process	0.001722	0.04154	6	851	OAS1,HMOX1,SLC11A1,CLEC4D,CD163L1,PRDX1
GO: Molecular Function	GO:0004833	tryptophan 2,3-dioxygenase activity	0.004815	0.04257	1	3	IDO1
GO: Molecular Function	GO:0016402	pristanoyl-CoA oxidase activity	0.004815	0.04257	1	3	ACOXL
GO: Molecular Function	GO:0017159	pantetheine hydrolase activity	0.004815	0.04257	1	3	VNN1
GO: Molecular Function	GO:0016623	oxidoreductase activity, acting on the aldehyde or oxo group of donors, oxygen as acceptor	0.004815	0.04257	1	3	AOX1
GO: Biological Process	GO:1902883	negative regulation of response to oxidative stress	0.001849	0.04288	2	41	NFE2L2,VNN1
GO: Biological Process	GO:1900408	negative regulation of cellular response to oxidative stress	0.001849	0.04288	2	41	NFE2L2,VNN1
GO: Biological Process	GO:0010656	negative regulation of muscle cell apoptotic process	0.002032	0.04624	2	43	HMOX1,NFE2L2
GO: Biological Process	GO:1904036	negative regulation of epithelial cell apoptotic process	0.002224	0.04865	2	45	HMOX1,NFE2L2
GO: Biological Process	GO:0080134	regulation of response to stress	0.002233	0.04865	8	1579	HMOX1,CLEC6A,IDO1,CLEC4D,NFE2L2,VNN1,CD163L1,PRDX1
GO: Biological Process	GO:0098542	defense response to other organism	0.002278	0.04865	5	609	OAS1,CLEC6A,SLC11A1,CLEC4D,CD163L1
GO: Biological Process	GO:0006778	porphyrin-containing compound metabolic process	0.002323	0.04865	2	46	BLVRB,HMOX1
GO: Biological Process	GO:1901565	organonitrogen compound catabolic process	0.00234	0.04865	4	365	BLVRB,HMOX1,IDO1,AOX1
GO: Molecular Function	GO:0016401	palmitoyl-CoA oxidase activity	0.006416	0.04872	1	4	ACOXL
GO: Molecular Function	GO:0001730	2'-5'-oligoadenylate synthetase activity	0.006416	0.04872	1	4	OAS1
GO: Molecular Function	GO:0005294	neutral L-amino acid secondary active transmembrane transporter activity	0.006416	0.04872	1	4	SLC7A11
GO: Molecular Function	GO:0016209	antioxidant activity	0.006614	0.04872	2	76	SRXN1,PRDX1
GO: Molecular Function	GO:0050660	flavin adenine dinucleotide binding	0.006614	0.04872	2	76	ACOXL,AOX1
GO: Biological Process	GO:1901532	regulation of hematopoietic progenitor cell differentiation	0.002526	0.04938	2	48	HIST1H4J,NFE2L2
GO: Biological Process	GO:0008631	intrinsic apoptotic signaling pathway in response to oxidative stress	0.002526	0.04938	2	48	NFE2L2,VNN1
GO: Biological Process	GO:0006879	cellular iron ion homeostasis	0.002631	0.04938	2	49	HMOX1,SLC11A1
GO: Biological Process	GO:0001817	regulation of cytokine production	0.002658	0.04938	5	631	HMOX1,CLEC6A,SLC11A1,IDO1,RNF128
GO: Biological Process	GO:0043385	mycotoxin metabolic process	0.003112	0.04938	1	2	GSTA3
GO: Biological Process	GO:1902037	negative regulation of hematopoietic stem cell differentiation	0.003112	0.04938	1	2	NFE2L2
GO: Biological Process	GO:1904753	negative regulation of vascular associated smooth muscle cell migration	0.003112	0.04938	1	2	NFE2L2
GO: Biological Process	GO:1904352	positive regulation of protein catabolic process in the vacuole	0.003112	0.04938	1	2	RNF128
GO: Biological Process	GO:0055073	cadmium ion homeostasis	0.003112	0.04938	1	2	SLC11A1
GO: Biological Process	GO:1903786	regulation of glutathione biosynthetic process	0.003112	0.04938	1	2	NFE2L2
GO: Biological Process	GO:0009115	xanthine catabolic process	0.003112	0.04938	1	2	AOX1
GO: Biological Process	GO:0014806	smooth muscle hyperplasia	0.003112	0.04938	1	2	HMOX1
GO: Biological Process	GO:1903788	positive regulation of glutathione biosynthetic process	0.003112	0.04938	1	2	NFE2L2
GO: Biological Process	GO:0034395	regulation of transcription from RNA polymerase II promoter in response to iron	0.003112	0.04938	1	2	HMOX1
GO: Biological Process	GO:1901376	organic heteropentacyclic compound metabolic process	0.003112	0.04938	1	2	GSTA3
GO: Biological Process	GO:0046222	aflatoxin metabolic process	0.003112	0.04938	1	2	GSTA3
GO: Biological Process	GO:0006788	heme oxidation	0.003112	0.04938	1	2	HMOX1
GO: Biological Process	GO:0032764	negative regulation of mast cell cytokine production	0.003112	0.04938	1	2	HMOX1
GO: Biological Process	GO:0035094	response to nicotine	0.003187	0.04991	2	54	HMOX1,SLC7A11
