# Supplementary material for: Nrf2 Regulates Granuloma Formation and Macrophage Activation during Mycobacterium avium Infection via Mediating Nramp1 and HO-1 Expressions
Source: mBio. 2021 Feb 9;12(1):e01947-20. doi: 10.1128/mBio.01947-20 (PMC7885113; doi:10.1128/mBio.01947-20)
Supplement: TABLE S3 [file mBio.01947-20-st003.xlsx]

## Sheet: IPA canonical pathways
Ingenuity Canonical Pathways	P-value	Molecules
NRF2-mediated Oxidative Stress Response	4.46684e-06	GSTA3,ACTC1,AOX1,PRDX1,HMOX1,ACTG2,NFE2L2
Heme Degradation	6.0256e-05	BLVRB,HMOX1
Remodeling of Epithelial Adherens Junctions	0.00144544	ACTC1,ACTN2,ACTG2
Caveolar-mediated Endocytosis Signaling	0.00154882	CAV1,ACTC1,ACTG2
Fcγ Receptor-mediated Phagocytosis in Macrophages and Monocytes	0.00346737	ACTC1,HMOX1,ACTG2
VEGF Signaling	0.00588844	ACTC1,ACTN2,ACTG2
Integrin Signaling	0.00630957	CAV1,ACTC1,ACTN2,ACTG2
Choline Degradation I	0.00645654	CHDH,
Virus Entry via Endocytic Pathways	0.00691831	CAV1,ACTC1,ACTG2
Paxillin Signaling	0.0074131	ACTC1,ACTN2,ACTG2
Mechanisms of Viral Exit from Host Cells	0.00776247	ACTC1,ACTG2
Iron homeostasis signaling pathway	0.00977237	CYBRD1,SLC11A1,HMOX1
Phagosome Maturation	0.0120226	DYNLT1,CTSK,PRDX1
Epithelial Adherens Junction Signaling	0.0131826	ACTC1,ACTN2,ACTG2
Nicotine Degradation III	0.0141254	AOX1,Aox3
2-ketoglutarate Dehydrogenase Complex	0.0158489	DHTKD1,
Xenobiotic Metabolism Signaling	0.0165959	GSTA3,Ces1g,HMOX1,NFE2L2
Role of Pattern Recognition Receptors in Recognition of Bacteria and Viruses	0.017378	OAS1,CLEC6A,Oas1b
Nicotine Degradation II	0.0186209	AOX1,Aox3
RhoGDI Signaling	0.0204174	CDH16,ACTC1,ACTG2
IL-10 Signaling	0.020893	BLVRB,HMOX1
Sertoli Cell-Sertoli Cell Junction Signaling	0.0218776	ACTC1,ACTN2,ACTG2
Germ Cell-Sertoli Cell Junction Signaling	0.0229087	ACTC1,ACTN2,ACTG2
MSP-RON Signaling Pathway	0.0234423	ACTC1,ACTG2
Agranulocyte Adhesion and Diapedesis	0.0239883	Cxcl3,ACTC1,ACTG2
Tryptophan Degradation to 2-amino-3-carboxymuconate Semialdehyde	0.025704	IDO1,
Agrin Interactions at Neuromuscular Junction	0.0263027	ACTC1,ACTG2
ILK Signaling	0.0281838	ACTC1,ACTN2,ACTG2
Gap Junction Signaling	0.0301995	CAV1,ACTC1,ACTG2
Leukocyte Extravasation Signaling	0.0316228	ACTC1,ACTN2,ACTG2
Crosstalk between Dendritic Cells and Natural Killer Cells	0.0331131	ACTC1,ACTG2
Death Receptor Signaling	0.0346737	ACTC1,ACTG2
Regulation of Actin-based Motility by Rho	0.0371535	ACTC1,ACTG2
Actin Cytoskeleton Signaling	0.0398107	ACTC1,ACTN2,ACTG2
Choline Biosynthesis III	0.0467735	HMOX1,
NAD biosynthesis II (from tryptophan)	0.0467735	IDO1,
FAK Signaling	0.0489779	ACTC1,ACTG2
